# Supplementary material for: Supplementation of Probiotic Butyricicoccus pullicaecorum Mediates Anticancer Effect on Bladder Urothelial Cells by Regulating Butyrate-Responsive Molecular Signatures
Source: Diagnostics (Basel). 2021 Dec 4;11(12):2270. doi: 10.3390/diagnostics11122270 (PMC8700285; doi:10.3390/diagnostics11122270)
Supplement: Supplementary file 1 [file diagnostics-11-02270-s001.zip]

Archive with 1 entries (1 files):
- diagnostics-1419260-supplementary.pdf
